# Supplementary material for: Untreated duration predicted the severity of depression at the two-year follow-up point
Source: PLoS One. 2017 Sep 21;12(9):e0185119. doi: 10.1371/journal.pone.0185119 (PMC5608308; doi:10.1371/journal.pone.0185119)
Supplement: S1 Dataset — (XLS) [file pone.0185119.s001.xls]

## Sheet: 1060720 S1 Dataset
age	gender	education	married	job	VAR00002	DUD	firstepisodeage	firstepisode	numberepisode	VAR00042	B0HADSdepression	B0HADSanxiety	B0HAMD	VAR00007	y2HADSdepression	y2HADSanxiety	y2HAMD	Treatmonth	discontinuetreatmonth	IPHAMD
32	0	12	1	1		2	32	1	1		12	16	19		6	11	17	2.5	21	10.5263
30	0	12	1	1		48	26	1	1		17	20	28		19	18	21	19	2	25
32	0	16	0	1		30	27	0	2		12	16	18		10	11	20	2	14	-11.1111
24	0	14	0	1		1.5	24	1	1		14	10	20		0	0	0	6	18	100
22	0	14	0	0		24	19	1	1		16	18	27		4	7	5	1	23	81.4815
34	1	12	1	0		1.5	30	0	2		14	14	25		15	13	14	11	13	44
22	0	9	1	0		6	22	1	1		11	15	19		0	1	0	7	17	100
27	0	12	1	0		12	26	1	1		20	15	27		11	11	14	3	13	48.1481
46	0	12	0	1		84	39	1	1		16	12	21		6	4	6	1	23	71.4286
26	0	16	0	1		1	26	1	1		12	13	16		3	6	4	1	23	75
29	0	12	1	0		12	28	1	1		15	14	26		1	7	5	7	16	80.7692
19	0	12	0	1		3	19	1	1		12	15	29		16	17	21	4	20	27.5862
28	0	14	0	1		2	23	0	2		10	19	21		3	11	9	1	22	57.1429
29	0	14	0	1		16	28	1	1		17	19	21		5	12	10	3	21	52.381
23	0	14	1	0		6	23	1	1		15	9	24		2	6	10	1	23	58.3333
20	1	15	0	0		46	17	1	1		10	14	16		4	7	6	1	23	62.5
41	0	12	1	0		22	40	1	1		12	14	21		3	3	7	1	23	66.6667
19	1	14	0	0		2	19	1	1		8	3	16		0	0	3	7	16	81.25
29	0	12	0	1		12	28	1	1		17	11	25		3	6	1	10	12	96
27	1	20	0	0		0.5	26	0	2		19	19	26		2	10	3	6	18	88.4615
19	0	13	0	0		30	16	1	1		14	15	24		5	6	6	8	3	75
19	1	9	0	1		2.5	18	1	1		13	10	18		6	6	9	1	23	50
43	1	12	1	1		1.5	28	0	2		12	17	27		3	7	3	8	3	88.8889
23	0	13	0	0		2.5	23	1	1		11	13	22		5	7	2	4	20	90.9091
37	0	12	1	1		72	31	1	1		12	14	21		6	10	9	10	14	57.1429
44	0	9	1	0		60	46	1	1		12	15	34		17	18	33	2	22	2.94118
27	0	14	0	1		120	17	1	1		9	14	24		7	9	15	9	15	37.5
32	0	16	1	1		2	32	1	1		12	13	21		1	1	0	8	16	100
33	1	12	1	1		1	33	1	1		14	14	27		3	6	14	5	19	48.1481
36	0	12	0	1		2.5	38	1	1		16	3	18		12	8	7	1	23	61.1111
27	0	12	0	0		3	22	0	2		14	13	29		18	15	21	21	3	27.5862
25	0	14	0	1		1.5	25	1	1		16	19	28		1	4	2	1	23	92.8571
25	0	14	0	1		48	20	1	1		17	18	24		1	9	7	7	17	70.8333
27	0	14	0	1		0.75	16	0	2		15	17	25		9	13	24	1	23	4
27	1	16	0	1		0.75	26	1	1		9	13	20		0	1	0	3	21	100
28	1	17	0	0		72	22	1	1		18	17	20		1	7	1	9	15	95
43	0	12	0	1		1.1	42	1	1		15	11	20		2	6	5	7	17	75
32	1	12	1	1		1.5	32	1	1		17	17	28		10	8	12	3	16	57.1429
19	0	17	0	0		2.5	17	0	2		14	9	18		8	8	13	8	11	27.7778
30	0	15	0	1		1	29	1	1		18	13	29		1	10	4	3	21	86.2069
43	0	9	0	1		72	37	1	1		13	13	29		10	13	31	3	21	-6.89655
22	1	15	0	0		11	21	1	1		14	13	18		9	15	16	7	17	11.1111
34	0	16	1	0		5	34	1	1		12	10	17		1	1	2	10	14	88.2353
28	1	16	0	1		24	16	0	2		13	12	24		9	7	11	2	22	54.1667
32	0	16	0	1		2	31	1	1		9	15	24		8	9	10	4	17	58.3333
47	0	9	0	1		10	46	1	1		17	10	21		12	10	20	1	23	4.7619
27	0	16	0	1		3	18	0	4		18	10	22		9	8	19	1	23	13.6364
22	1	16	0	1		27	20	1	1		17	16	28		3	4	2	17	6	92.8571
43	0	12	1	0		36	32	1	1		16	15	22		15	14	22	12	12	0
37	0	16	0	1		0.8	37	1	1		14	11	20		2	4	3	3	21	85
22	1	16	0	0		20	19	1	1		12	16	21		11	16	16	3	21	23.8095
25	1	12	0	0		7	21	0	2		11	10	27		14	11	15	9	12	44.4444
53	1	14	1	1		1.5	53	1	1		18	12	22		2	1	0	1	23	100
30	0	12	0	0		8	29	1	1		7	15	17		6	7	9	14	10	47.0588
32	0	12	1	1		2.5	32	1	1		18	11	19		6	7	4	1	23	78.9474
32	1	14	0	0		1	22	1	1		13	16	21		9	8	9	4	16	57.1429
46	0	12	1	0		1.5	46	1	1		16	16	23		3	10	9	1	23	60.8696
24	0	16	0	1		4	24	1	1		13	17	24		1	8	8	6	18	66.6667
29	0	14	0	1		84	22	1	1		16	16	27		14	18	29	8	13	-7.40741
33	0	14	1	1		2.5	33	1	1		13	11	20		2	7	0	5	18	100
29	1	14	1	1		2.5	26	0	2		20	17	22		4	7	0	7	17	100
24	0	12	0	1		48	20	1	1		14	12	28		0	2	1	10	7	96.4286
30	0	12	0	0		3.5	30	1	1		18	9	21		11	9	10	14	8	52.381
35	0	16	0	1		1.5	34	1	1		21	16	28		0	1	1	7	16	96.4286
28	1	16	0	1		4.5	27	1	1		17	18	21		15	11	10	1	23	52.381
45	1	9	1	1		1.5	44	1	1		17	17	22		6	14	13	7	16	40.9091
20	0	12	0	0		0.75	19	0	2		11	13	20		8	9	19	7	17	5
50	0	12	1	1		1	47	0	2		15	16	25		9	7	7	10	13	72
36	0	12	1	0		42	32	1	1		17	17	29		8	11	20	7	13	31.0345
25	1	21	0	0		1.5	25	1	1		10	15	19		3	5	2	8	13	89.4737
30	0	14	1	0		1.5	28	0	2		16	12	20		2	4	0	17	3	100
20	0	13	0	0		0.8	16	0	2		11	9	20		0	2	3	5	17	85
36	1	14	1	1		3	33	0	2		19	20	27		20	20	17	5	18	37.037
20	0	14	0	0		1	19	1	1		4	13	20		4	10	9	1	23	55
20	1	13	0	1		0.8	17	0	2		12	20	21		9	12	9	1	23	57.1429
34	1	16	1	1		16	32	1	1		15	20	19		1	3	4	9	15	78.9474
36	1	12	1	1		42	33	1	1		12	15	24		2	2	3	12	7	87.5
19	0	13	0	0		27	16	1	1		10	15	21		2	7	8	1	23	61.9048
31	0	9	1	1		72	24	1	1		11	15	26		8	11	22	6	18	15.3846
43	1	16	1	1		2.5	43	1	1		11	14	20		10	11	13	1	23	35
19	0	16	0	1		1.5	18	0	2		13	17	18		5	10	14	6	18	22.2222
26	0	14	0	1		8	22	0	2		16	18	25		6	8	12	13	6	52
44	1	14	1	0		11	43	1	1		16	16	22		14	14	22	5	14	0
20	0	16	0	0		32	17	1	1		19	19	28		2	13	5	3	19	82.1429
41	1	12	0	1		1.9	41	1	1		9	16	27		13	14	17	2	22	37.037
24	0	14	1	0		8	23	1	1		13	18	21		8	16	14	9	14	33.3333
49	0	9	1	0		36	45	1	1		18	18	20		15	9	8	1	23	60
30	1	16	0	1		27	28	1	1		16	14	22		8	7	9	3	16	59.0909
32	0	12	1	0		2.5	27	0	2		19	18	30		5	7	2	7	8	93.3333
28	0	17	0	0		1.5	23	0	3		17	21	23		1	8	2	4	18	91.3043
24	0	12	0	1		5.2	17	0	2		20	21	29		2	2	0	2	22	100
40	1	16	1	1		34	34	1	1		10	16	25		6	11	11	1	23	56
24	1	12	0	0		7.5	23	1	1		18	11	31		10	9	24	7	17	22.5806
24	0	16	0	0		36	21	1	1		11	15	29		9	13	15	2	22	48.2759
28	0	14	0	0		0.5	28	1	1		19	13	29		3	4	14	1	23	51.7241
23	0	12	1	0		0.8	17	0	3		11	9	23		10	3	5	2	22	78.2609
29	1	16	0	1		48	24	1	1		17	18	18		17	16	16	8	16	11.1111
39	0	12	1	0		21	31	0	2		16	20	31		6	11	9	1	23	70.9677
32	0	16	1	1		5.5	31	1	1		12	13	21		5	7	2	12	4	90.4762
32	0	14	1	1		0.8	30	0	2		17	17	30		6	10	13	1	23	56.6667
37	1	14	1	1		4.5	37	1	1		9	8	20		10	8	15	1	23	25
